# Supplementary material for: Whole genome sequencing and characteristics of extended-spectrum beta-lactamase producing Escherichia coli isolated from poultry farms in Banaskantha, India
Source: Front Microbiol. 2022 Oct 14;13:996214. doi: 10.3389/fmicb.2022.996214 (PMC9614321; doi:10.3389/fmicb.2022.996214)
Supplement: Supplementary file 2 [file Table_2.XLSX]

## Sheet: Sheet1
Gene ID/Name	ARO Accession	Model Name	ARO Name	AMR Gene Family	Drug Class	Resistance Mechanism
b2685	ARO:3000027	emrA	emrA	major facilitator superfamily (MFS) antibiotic efflux pump	fluoroquinolone antibiotic	antibiotic efflux
b2686	ARO:3000074	emrB	emrB	major facilitator superfamily (MFS) antibiotic efflux pump	fluoroquinolone antibiotic	antibiotic efflux
b2368	ARO:3000206	emrK	emrK	major facilitator superfamily (MFS) antibiotic efflux pump	tetracycline antibiotic	antibiotic efflux
b0462	ARO:3000216	acrB	acrB	resistance-nodulation-cell division (RND) antibiotic efflux pump	cephalosporin;fluoroquinolone antibiotic;glycylcycline;penam;phenicol antibiotic;rifamycin antibiotic;tetracycline antibiotic;triclosan	antibiotic efflux
b3035	ARO:3000237	tolC	TolC	ATP-binding cassette (ABC) antibiotic efflux pump;major facilitator superfamily (MFS) antibiotic efflux pump;resistance-nodulation-cell division (RND) antibiotic efflux pump	aminocoumarin antibiotic;aminoglycoside antibiotic;carbapenem;cephalosporin;cephamycin;fluoroquinolone antibiotic;glycylcycline;macrolide antibiotic;penam;penem;peptide antibiotic;phenicol antibiotic;rifamycin antibiotic;tetracycline antibiotic;triclosan	antibiotic efflux
b2367	ARO:3000254	emrY	emrY	major facilitator superfamily (MFS) antibiotic efflux pump	tetracycline antibiotic	antibiotic efflux
b1531	ARO:3000263	marA	marA	General Bacterial Porin with reduced permeability to beta-lactams;resistance-nodulation-cell division (RND) antibiotic efflux pump	carbapenem;cephalosporin;cephamycin;fluoroquinolone antibiotic;glycylcycline;monobactam;penam;penem;phenicol antibiotic;rifamycin antibiotic;tetracycline antibiotic;triclosan	antibiotic efflux;reduced permeability to antibiotic
b2470	ARO:3000491	acrD	acrD	resistance-nodulation-cell division (RND) antibiotic efflux pump	aminoglycoside antibiotic	antibiotic efflux
b3265	ARO:3000499	acrE	AcrE	resistance-nodulation-cell division (RND) antibiotic efflux pump	cephalosporin;cephamycin;fluoroquinolone antibiotic;penam	antibiotic efflux
b3266	ARO:3000502	acrF	AcrF	resistance-nodulation-cell division (RND) antibiotic efflux pump	cephalosporin;cephamycin;fluoroquinolone antibiotic;penam	antibiotic efflux
b3516	ARO:3000508	gadX	gadX	resistance-nodulation-cell division (RND) antibiotic efflux pump	fluoroquinolone antibiotic;macrolide antibiotic;penam	antibiotic efflux
b2684	ARO:3000516	emrR	emrR	major facilitator superfamily (MFS) antibiotic efflux pump	fluoroquinolone antibiotic	antibiotic efflux
b3357	ARO:3000518	CRP	CRP	resistance-nodulation-cell division (RND) antibiotic efflux pump	fluoroquinolone antibiotic;macrolide antibiotic;penam	antibiotic efflux
b3264	ARO:3000656	acrS	AcrS	resistance-nodulation-cell division (RND) antibiotic efflux pump	cephalosporin;cephamycin;fluoroquinolone antibiotic;glycylcycline;penam;phenicol antibiotic;rifamycin antibiotic;tetracycline antibiotic;triclosan	antibiotic efflux
b1237	ARO:3000676	H-NS	H-NS	major facilitator superfamily (MFS) antibiotic efflux pump;resistance-nodulation-cell division (RND) antibiotic efflux pump	cephalosporin;cephamycin;fluoroquinolone antibiotic;macrolide antibiotic;penam;tetracycline antibiotic	antibiotic efflux
b2074	ARO:3000792	mdtA	mdtA	resistance-nodulation-cell division (RND) antibiotic efflux pump	aminocoumarin antibiotic	antibiotic efflux
b2075	ARO:3000793	mdtB	mdtB	resistance-nodulation-cell division (RND) antibiotic efflux pump	aminocoumarin antibiotic	antibiotic efflux
b2076	ARO:3000794	mdtC	mdtC	resistance-nodulation-cell division (RND) antibiotic efflux pump	aminocoumarin antibiotic	antibiotic efflux
b3513	ARO:3000795	mdtE	mdtE	resistance-nodulation-cell division (RND) antibiotic efflux pump	fluoroquinolone antibiotic;macrolide antibiotic;penam	antibiotic efflux
b3514	ARO:3000796	mdtF	mdtF	resistance-nodulation-cell division (RND) antibiotic efflux pump	fluoroquinolone antibiotic;macrolide antibiotic;penam	antibiotic efflux
b2079	ARO:3000828	baeR	baeR	resistance-nodulation-cell division (RND) antibiotic efflux pump	aminocoumarin antibiotic;aminoglycoside antibiotic	antibiotic efflux
b2078	ARO:3000829	baeS	baeS	resistance-nodulation-cell division (RND) antibiotic efflux pump	aminocoumarin antibiotic;aminoglycoside antibiotic	antibiotic efflux
b3911	ARO:3000830	cpxA	cpxA	resistance-nodulation-cell division (RND) antibiotic efflux pump	aminocoumarin antibiotic;aminoglycoside antibiotic	antibiotic efflux
b2369	ARO:3000832	evgA	evgA	major facilitator superfamily (MFS) antibiotic efflux pump;resistance-nodulation-cell division (RND) antibiotic efflux pump	fluoroquinolone antibiotic;macrolide antibiotic;penam;tetracycline antibiotic	antibiotic efflux
b2370	ARO:3000833	evgS	evgS	major facilitator superfamily (MFS) antibiotic efflux pump;resistance-nodulation-cell division (RND) antibiotic efflux pump	fluoroquinolone antibiotic;macrolide antibiotic;penam;tetracycline antibiotic	antibiotic efflux
b4337	ARO:3001214	mdtM	mdtM	major facilitator superfamily (MFS) antibiotic efflux pump	acridine dye;disinfecting agents and intercalating dyes;fluoroquinolone antibiotic;lincosamide antibiotic;nucleoside antibiotic;phenicol antibiotic	antibiotic efflux
b1065	ARO:3001216	mdtH	mdtH	major facilitator superfamily (MFS) antibiotic efflux pump	fluoroquinolone antibiotic	antibiotic efflux
b1985	ARO:3001327	mdtK	MdtK	multidrug and toxic compound extrusion (MATE) transporter	fluoroquinolone antibiotic	antibiotic efflux
b0842	ARO:3001328	Escherichia coli mdfA	Escherichia coli mdfA	major facilitator superfamily (MFS) antibiotic efflux pump	benzalkonium chloride;rhodamine;tetracycline antibiotic	antibiotic efflux
b1053	ARO:3001329	mdtG	mdtG	major facilitator superfamily (MFS) antibiotic efflux pump	fosfomycin	antibiotic efflux
b3057	ARO:3002986	bacA	bacA	undecaprenyl pyrophosphate related proteins	peptide antibiotic	antibiotic target alteration
b4081	ARO:3003549	mdtO	mdtO	major facilitator superfamily (MFS) antibiotic efflux pump	acridine dye;disinfecting agents and intercalating dyes;nucleoside antibiotic	antibiotic efflux
b4080	ARO:3003550	mdtP	mdtP	major facilitator superfamily (MFS) antibiotic efflux pump	acridine dye;disinfecting agents and intercalating dyes;nucleoside antibiotic	antibiotic efflux
b4114	ARO:3003576	eptA	eptA	pmr phosphoethanolamine transferase	peptide antibiotic	antibiotic target alteration
b2028	ARO:3003577	ugd	ugd	pmr phosphoethanolamine transferase	peptide antibiotic	antibiotic target alteration
b2254	ARO:3003578	pmrF	PmrF	pmr phosphoethanolamine transferase	peptide antibiotic	antibiotic target alteration
b3515	ARO:3003838	gadW	gadW	resistance-nodulation-cell division (RND) antibiotic efflux pump	fluoroquinolone antibiotic;macrolide antibiotic;penam	antibiotic efflux
b0694	ARO:3003841	kdpE	kdpE	kdpDE	aminoglycoside antibiotic	antibiotic efflux
b0914	ARO:3003950	msbA	msbA	ATP-binding cassette (ABC) antibiotic efflux pump	nitroimidazole antibiotic	antibiotic efflux
b2211	ARO:3003952	yojI	YojI	ATP-binding cassette (ABC) antibiotic efflux pump	peptide antibiotic	antibiotic efflux
b0463	ARO:3004043	Escherichia coli acrA	Escherichia coli acrA	resistance-nodulation-cell division (RND) antibiotic efflux pump	cephalosporin;fluoroquinolone antibiotic;glycylcycline;penam;phenicol antibiotic;rifamycin antibiotic;tetracycline antibiotic;triclosan	antibiotic efflux
b4150	ARO:3004290	Escherichia coli ampC	Escherichia coli ampC beta-lactamase	ampC-type beta-lactamase	cephalosporin;penam	antibiotic inactivation
b2430	ARO:3004611	Escherichia coli ampC1 beta-lactamase	Escherichia coli ampC1 beta-lactamase	ampC-type beta-lactamase	cephalosporin;penam	antibiotic inactivation
b0376	ARO:3004612	Escherichia coli ampH	Escherichia coli ampH beta-lactamase	ampC-type beta-lactamase	cephalosporin;penam	antibiotic inactivation
b0957	ARO:3005044	OmpA	OmpA	General Bacterial Porin with reduced permeability to beta-lactams	carbapenem;cephalosporin;cephamycin;monobactam;penam;penem	reduced permeability to antibiotic
b0054	ARO:3005059	LptD	LptD	ATP-binding cassette (ABC) antibiotic efflux pump	aminocoumarin antibiotic;carbapenem;peptide antibiotic;rifamycin antibiotic	antibiotic efflux
